# Supplementary material for: An inducible recA expression Bacillus subtilis genome vector for stable manipulation of large DNA fragments
Source: BMC Genomics. 2015 Mar 18;16(1):209. doi: 10.1186/s12864-015-1425-4 (PMC4374399; doi:10.1186/s12864-015-1425-4)
Supplement: Additional file 1: — Primer sequences and PCR conditions. This file contains information of all primer sequences and PCR conditions used in this study for cloning and constructing homology arms, cassettes. [file 12864_2015_1425_MOESM1_ESM.xlsx]

## Sheet: Sheet1
	Primer sequences and PCR conditions
	Primer name	Strand	Restriction enzyme site (Shown in "Sequence" with magenta)	Sequence	Annealing temp	Purpose	PCR condition
					Extension time
	J729	Forward	BamHI	5’-CGGGATCCTGTAGTGGTAACATAAAGGAGGAA-3’	56.4 °C	Cloning recA	PrimeSTAR HS (TaKaRa)
	J730	Reverse	BamHI	5’-CGGGATCCTGCACACGTTTTGTTAGACG-3’	1 min 10 sec
	J749	Forward	SalI	5’-CGCGTCGACGTCTTCTTTACTGTCGTCTCAGG-3’	56.7 °C	Cloning cinA	PrimeSTAR HS (TaKaRa)
	J750	Reverse	EcoRI	5’-CGGAATTCtttcttaggaggataatgtgctg-3’	1 min 20 sec
	J751	Forward	BamHI	5’-CGGGATCCTGAAGAGACACAAGAAGAACTCG-3’	56.7 °C	Cloning pbpX	PrimeSTAR HS (TaKaRa)
	J752	Reverse	SacII	5’-TCCCCGCGGCAATTCATCCAAAAGAAGATCG-3’	1 min 20 sec
	J558	Forward	SalI	5’-TTTGTCGACAAGTCAATGGGTGAGGATGG-3’	58.0 °C	homology arm (L-arm)	PrimeSTAR HS (TaKaRa)
	J559	Reverse	EcoRI	5’-TTGAATTCTCTTACCCTGGCAAGTCCC-3’	1 min	for MOR42-2 targeting
	J560	Forward	SpeI	5’-TACTAGTGGGGTTTTTAACTTGAGAAGC-3’	58.0 °C	homology arm (R-arm)	PrimeSTAR HS (TaKaRa)
	J561	Reverse	SphI	5’-TTTGCATGCGGTCTTCAGATCTGTGTTGG-3’	1 min	for MOR42-2 targeting
	PCR condition
	PrimeSTAR HS (TaKaRa)
	94 °C 5 min
	98 °C 10 sec (30 cycles)
	(Annealing temp.)* 5 sec
	72 °C (Extension time)*
	72 °C 5 min
